# Supplementary material for: Biomimetic hydrogel for the construction of patient-derived bladder cancer organoids with aggressive growth
Source: iScience. 2026 Jan 27;29(2):114786. doi: 10.1016/j.isci.2026.114786 (PMC12907049; doi:10.1016/j.isci.2026.114786)
Supplement: Table S5. Compendium cancer genes, related to Figure 4 [file mmc2.xlsx]

## Sheet: Table S5
Table S5. Compendium Cancer Genes, Related to Figure 4
SYMBOL	TRANSCRIPT	COHORT	CANCER_TYPE	METHODS	MUTATIONS	SAMPLES	QVALUE_COMBINATION	ROLE	CGC_GENE	CGC_CANCER_GENE	DOMAINS	2D_CLUSTERS	3D_CLUSTERS	EXCESS_MIS	EXCESS_NON	EXCESS_SPL
AKAP9	ENST00000356239	HARTWIG_WGS_BLCA_2020	BLCA	hotmaps	20	13	0.000592016	LoF	TRUE	FALSE				0.423806	0.633886	0
AKAP9	ENST00000356239	CBIOP_WXS_BLCA_VALLEN_2018	BLCA	smregions	5	4	0.00241622	Act	TRUE	FALSE	PF10495:3704:3785			0.579762	0	0
ARHGAP35	ENST00000672722	TCGA_WXS_BLCA	BLCA	oncodrivefml,cbase	31	24	4.39e-09	LoF	TRUE	FALSE				0.608518	0.890168	0
ARHGAP5	ENST00000345122	ICGC_WXS_BLCA_BLCA_CN_2019	BLCA	hotmaps	5	3	0.100622	Act	TRUE	FALSE				0.657413	0	0
ARHGEF10	ENST00000518288	ICGC_WXS_BLCA_BLCA_CN_2019	BLCA	combination	3	3	0.00110015	LoF	TRUE	FALSE				0.302583	0.836836	0
ARID1A	ENST00000324856	HARTWIG_WGS_BLCA_2020	BLCA	oncodrivefml,dndscv,cbase,mutpanning	53	31	5.96e-14	LoF	TRUE	FALSE				0.566525	0.955353	0.955353
ARID1A	ENST00000324856	CBIOP_WXS_BLCA_VALLEN_2018	BLCA	oncodrivefml,dndscv,cbase,mutpanning	11	4	1.88e-26	LoF	TRUE	FALSE				0.839022	0.987686	0.987686
ARID1A	ENST00000324856	CBIOP_WXS_BLCA_UTUC_IGBMC_2021	BLCA	cbase	5	4	9.07e-05	LoF	TRUE	FALSE				0.85865	0.990896	0.990896
ARID1A	ENST00000324856	CBIOP_WXS_BLCA_BGI	BLCA	oncodrivefml,dndscv,cbase,mutpanning	20	12	8.32e-16	LoF	TRUE	FALSE				0.995228	0.999867	0
ARID1A	ENST00000324856	CBIOP_WXS_BLCA_DFARBER_MSKCC_2014	BLCA	dndscv,cbase,mutpanning	14	10	1.79e-07	LoF	TRUE	FALSE				0.631265	0.977412	0.977412
ARID1A	ENST00000324856	ICGC_WXS_BLCA_BLCA_CN_2019	BLCA	oncodrivefml,dndscv,cbase,mutpanning	15	12	5.66e-24	LoF	TRUE	FALSE				0.318594	0.983916	0
ARID1A	ENST00000324856	PCAWG_WGS_BLADDER_TCC	BLCA	cbase,mutpanning	6	5	3.15e-11	LoF	TRUE	FALSE				0	0.975355	0
ARID1A	ENST00000324856	TCGA_WXS_BLCA	BLCA	oncodrivefml,dndscv,cbase,mutpanning	127	86	2.28e-37	LoF	TRUE	FALSE				0.629584	0.972078	0.972078
ARID1B	ENST00000647938	CBIOP_WXS_BLCA_UTUC_IGBMC_2021	BLCA	combination	3	2	0.00994101	LoF	TRUE	FALSE				0	0.97063	0
ARID1B	ENST00000647938	TCGA_WXS_BLCA	BLCA	cbase	32	25	7.98e-10	LoF	TRUE	FALSE				0.388685	0.87354	0
ASXL1	ENST00000375687	TCGA_WXS_BLCA	BLCA	cbase	22	20	4.43e-06	LoF	TRUE	FALSE				0.381168	0.875605	0
ASXL2	ENST00000435504	TCGA_WXS_BLCA	BLCA	oncodrivefml,dndscv,smregions,cbase,mutpanning	37	29	6.76e-25	LoF	TRUE	FALSE	PF13919:259:380	325:330		0.797986	0.930744	0
ATM	ENST00000278616	HARTWIG_WGS_BLCA_2020	BLCA	combination	16	9	2.77e-05	LoF	TRUE	FALSE				0	0.860123	0.860123
ATM	ENST00000278616	ICGC_WXS_BLCA_BLCA_CN_2019	BLCA	combination	5	5	0.000805555	LoF	TRUE	FALSE				0.447615	0.702147	0
ATM	ENST00000278616	TCGA_WXS_BLCA	BLCA	dndscv,cbase,mutpanning	64	48	2.04e-10	LoF	TRUE	FALSE				0.59889	0.841001	0.841001
BIRC6	ENST00000421745	CBIOP_WXS_BLCA_DFARBER_MSKCC_2014	BLCA	combination	7	6	0.00329112	LoF	TRUE	FALSE				0.342989	0.91533	0
BIRC6	ENST00000421745	PCAWG_WGS_BLADDER_TCC	BLCA	cbase	8	5	1.74e-05	LoF	TRUE	FALSE				0.774874	0.796352	0
BIRC6	ENST00000421745	TCGA_WXS_BLCA	BLCA	smregions	66	48	0.0133066	Act	TRUE	FALSE	PF00179:4577:4733			0.411063	0	0
BRAF	ENST00000496384	HARTWIG_WGS_BLCA_2020	BLCA	smregions,hotmaps	10	9	7.71e-08	LoF	TRUE	FALSE	PF07714:458:712			0.770071	0.877825	0.877825
BRAF	ENST00000496384	CBIOP_WXS_BLCA_BGI	BLCA	smregions	5	5	0.0140138	Act	TRUE	FALSE	PF07714:458:712			0.917952	0	0
BRAF	ENST00000496384	ICGC_WXS_BLCA_BLCA_CN_2019	BLCA	combination	7	7	0.00286877	Act	TRUE	FALSE				0.887807	0	0
BRCA1	ENST00000471181	HARTWIG_WGS_BLCA_2020	BLCA	combination	9	9	0.0886215	Act	TRUE	FALSE				0.47907	0	0
BRCA2	ENST00000380152	TCGA_WXS_BLCA	BLCA	cbase	46	34	0.00235045	LoF	TRUE	FALSE				0.490333	0.728998	0
CASP8	ENST00000358485	CBIOP_WXS_BLCA_BGI	BLCA	smregions	3	3	0.000905496	LoF	TRUE	FALSE	PF01335:62:142			0.997107	0.999257	0
CDH1	ENST00000261769	HARTWIG_WGS_BLCA_2020	BLCA	combination	12	10	0.0018921	LoF	TRUE	FALSE		1 day, 12:36:00		0.738972	0.827439	0
CDH1	ENST00000261769	CBIOP_WXS_BLCA_DFARBER_MSKCC_2014	BLCA	combination	10	5	0.0248917	LoF	TRUE	FALSE				0.730196	0.977923	0
CDH1	ENST00000261769	TCGA_WXS_BLCA	BLCA	cbase	15	13	0.000535688	LoF	TRUE	FALSE				0.475384	0.90916	0
CDK12	ENST00000447079	CBIOP_WXS_BLCA_UTUC_IGBMC_2021	BLCA	combination	3	3	0.00899249	Act	TRUE	FALSE				0.941989	0	0
CDKN1A	ENST00000405375	HARTWIG_WGS_BLCA_2020	BLCA	mutpanning	23	14	1.72e-06	LoF	TRUE	TRUE				0.576117	0.983671	0.983671
CDKN1A	ENST00000405375	CBIOP_WXS_BLCA_BGI	BLCA	combination	5	5	0.00782823	LoF	TRUE	TRUE				0	0.999777	0
CDKN1A	ENST00000405375	PCAWG_WGS_BLADDER_TCC	BLCA	combination	4	3	3.28e-05	LoF	TRUE	TRUE				0.936888	0.992505	0
CDKN1A	ENST00000405375	TCGA_WXS_BLCA	BLCA	dndscv,cbase,mutpanning	44	34	3.78e-14	LoF	TRUE	TRUE				0.841676	0.979717	0
CDKN2A	ENST00000498124	HARTWIG_WGS_BLCA_2020	BLCA	dndscv	11	10	1.81e-06	LoF	TRUE	TRUE				0.896211	0.984975	0
CDKN2A	ENST00000498124	TCGA_WXS_BLCA	BLCA	oncodrivefml,dndscv,cbase,mutpanning,hotmaps	22	18	1.48e-21	LoF	TRUE	TRUE				0.934918	0.989721	0.989721
CHD2	ENST00000394196	PCAWG_WGS_BLADDER_TCC	BLCA	combination	4	2	0.00622733	Act	TRUE	FALSE				0.772761	0	0.913561
CREBBP	ENST00000262367	HARTWIG_WGS_BLCA_2020	BLCA	oncodrivefml,cbase,mutpanning	33	26	4.57e-15	LoF	TRUE	FALSE				0.710779	0.893656	0.893656
CREBBP	ENST00000262367	CBIOP_WXS_BLCA_BGI	BLCA	oncodrivefml,dndscv,cbase,mutpanning	12	9	2.68e-15	LoF	TRUE	FALSE				0.996081	0.999808	0.999808
CREBBP	ENST00000262367	CBIOP_WXS_BLCA_DFARBER_MSKCC_2014	BLCA	combination	6	5	0.00827375	LoF	TRUE	FALSE				0.65702	0.94166	0
CREBBP	ENST00000262367	ICGC_WXS_BLCA_BLCA_CN_2019	BLCA	oncodrivefml,dndscv,cbase,mutpanning	15	13	4.39e-23	LoF	TRUE	FALSE				0.574386	0.982127	0.982127
CREBBP	ENST00000262367	TCGA_WXS_BLCA	BLCA	oncodrivefml,dndscv,cbase,mutpanning	53	43	5.53e-32	LoF	TRUE	FALSE		1434:1436		0.551257	0.933362	0.933362
CSMD3	ENST00000297405	CBIOP_WXS_BLCA_VALLEN_2018	BLCA	combination	9	7	0.00205466	LoF	TRUE	FALSE				0.632339	0.870456	0.870456
CSMD3	ENST00000297405	CBIOP_WXS_BLCA_UTUC_IGBMC_2021	BLCA	smregions	4	3	0.00367767	Act	TRUE	FALSE	PF00084:3173:3228			0.884373	0	0
CYLD	ENST00000427738	HARTWIG_WGS_BLCA_2020	BLCA	combination	11	10	0.018605	LoF	TRUE	FALSE				0.515236	0.882836	0.882836
DDB2	ENST00000256996	CBIOP_WXS_BLCA_DFARBER_MSKCC_2014	BLCA	combination	3	3	0.00251849	LoF	TRUE	FALSE				0.95117	0.990159	0
ELF3	ENST00000359651	HARTWIG_WGS_BLCA_2020	BLCA	dndscv,cbase,mutpanning	33	23	2.73e-14	LoF	TRUE	FALSE				0.893917	0.984152	0.984152
ELF3	ENST00000359651	PCAWG_WGS_BLADDER_TCC	BLCA	combination	6	3	0.000590624	Act	TRUE	FALSE				0.935361	0	0
ELF3	ENST00000359651	TCGA_WXS_BLCA	BLCA	oncodrivefml,dndscv,cbase,mutpanning	64	44	6.4e-19	Act	TRUE	FALSE				0.931608	0.916465	0.916465
EP300	ENST00000263253	CBIOP_WXS_BLCA_VALLEN_2018	BLCA	combination	7	5	3.73e-06	LoF	TRUE	FALSE				0.532071	0.958911	0
EP300	ENST00000263253	CBIOP_WXS_BLCA_UTUC_IGBMC_2021	BLCA	combination	4	4	0.00313872	LoF	TRUE	FALSE				0.858198	0.962722	0
EP300	ENST00000263253	CBIOP_WXS_BLCA_BGI	BLCA	cbase,mutpanning	12	11	3.06e-09	LoF	TRUE	FALSE				0.997745	0.999376	0
EP300	ENST00000263253	CBIOP_WXS_BLCA_DFARBER_MSKCC_2014	BLCA	combination	4	4	0.000193179	LoF	TRUE	FALSE				0	0.968113	0
EP300	ENST00000263253	ICGC_WXS_BLCA_BLCA_CN_2019	BLCA	smregions,cbase	10	10	1.87e-05	LoF	TRUE	FALSE	PF08214:1306:1609			0.693635	0.922673	0
EP300	ENST00000263253	TCGA_WXS_BLCA	BLCA	oncodrivefml,dndscv,smregions,cbase,mutpanning	74	50	8.72e-28	LoF	TRUE	FALSE	PF08214:1306:1609	1082:1082,1455:1455		0.775152	0.922936	0.922936
ERBB2	ENST00000269571	HARTWIG_WGS_BLCA_2020	BLCA	dndscv,cbase,mutpanning,hotmaps	23	18	2.8e-12	Act	TRUE	FALSE		310:310	277310	0.877804	0	0
ERBB2	ENST00000269571	CBIOP_WXS_BLCA_VALLEN_2018	BLCA	smregions	3	2	4.36e-05	Act	TRUE	FALSE	PF00757:190:343			0.881672	0	0
ERBB2	ENST00000269571	CBIOP_WXS_BLCA_BGI	BLCA	oncodriveclustl,dndscv,smregions,hotmaps	14	9	5.88e-05	Act	TRUE	FALSE	PF00757:190:343	310:310	310277	0.912326	0	0
ERBB2	ENST00000269571	ICGC_WXS_BLCA_BLCA_CN_2019	BLCA	oncodriveclustl,smregions,hotmaps	20	14	2.92e-06	Act	TRUE	FALSE	PF00757:190:343	310:310	277310	0.708103	0	0
ERBB2	ENST00000269571	TCGA_WXS_BLCA	BLCA	oncodriveclustl,dndscv,smregions,cbase,mutpanning,hotmaps	59	48	1.49e-28	Act	TRUE	FALSE	PF00757:190:343	310:313	313277310	0.821538	0	0
ERBB3	ENST00000267101	HARTWIG_WGS_BLCA_2020	BLCA	hotmaps	18	15	0.000172616	Act	TRUE	TRUE		355:355		0.737376	0	0
ERBB3	ENST00000267101	CBIOP_WXS_BLCA_VALLEN_2018	BLCA	combination	5	2	4.95e-05	Act	TRUE	TRUE				0.919311	0	0
ERBB3	ENST00000267101	CBIOP_WXS_BLCA_BGI	BLCA	combination	8	7	0.0214615	Act	TRUE	TRUE		332:332		0.884628	0	0
ERBB3	ENST00000267101	CBIOP_WXS_BLCA_DFARBER_MSKCC_2014	BLCA	oncodriveclustl,dndscv,smregions,cbase,mutpanning	42	11	7.71e-15	Act	TRUE	TRUE	PF01030:56:166,PF00757:182:332	228:228		0.957873	0	0
ERBB3	ENST00000267101	TCGA_WXS_BLCA	BLCA	oncodriveclustl,dndscv,cbase	52	40	2.36e-12	Act	TRUE	TRUE		103:104		0.842125	0	0
ERBB4	ENST00000342788	CBIOP_WXS_BLCA_DFARBER_MSKCC_2014	BLCA	oncodriveclustl,dndscv,mutpanning,hotmaps	50	16	2.07e-10	Act	TRUE	FALSE		1289:1289	707	0.945389	0	0
ERCC2	ENST00000391945	HARTWIG_WGS_BLCA_2020	BLCA	hotmaps	12	10	2.12e-05	Act	TRUE	FALSE				0.785893	0	0
ERCC2	ENST00000391945	CBIOP_WXS_BLCA_BGI	BLCA	dndscv,cbase,hotmaps	9	7	3.99e-05	Act	TRUE	FALSE			44	0.999137	0	0.999247
ERCC2	ENST00000391945	CBIOP_WXS_BLCA_DFARBER_MSKCC_2014	BLCA	combination	8	8	0.000273134	Act	TRUE	FALSE				0.934259	0	0
ERCC2	ENST00000391945	ICGC_WXS_BLCA_BLCA_CN_2019	BLCA	dndscv,cbase,hotmaps	14	12	4.56e-12	Act	TRUE	FALSE		484:484,86:86	44484	0.940869	0	0.917677
ERCC2	ENST00000391945	PCAWG_WGS_BLADDER_TCC	BLCA	combination	5	5	2.15e-05	Act	TRUE	FALSE		238:238		0.935302	0	0
ERCC2	ENST00000391945	TCGA_WXS_BLCA	BLCA	oncodriveclustl,dndscv,smregions,cbase,mutpanning,hotmaps	34	33	2.15e-22	Act	TRUE	FALSE	PF06733:72:256	238:238	238,74,209,75,659	0.863813	0	0
ETV6	ENST00000396373	HARTWIG_WGS_BLCA_2020	BLCA	combination	4	4	0.00426187	LoF	TRUE	FALSE				0.483504	0.880107	0
FANCF	ENST00000327470	ICGC_WXS_BLCA_BLCA_CN_2019	BLCA	oncodriveclustl	3	3	0.00133799	Act	TRUE	FALSE		177:177		0.882444	0	0
FAT1	ENST00000441802	HARTWIG_WGS_BLCA_2020	BLCA	cbase	21	18	8.88e-05	LoF	TRUE	FALSE				0.310559	0.832494	0
FAT1	ENST00000441802	CBIOP_WXS_BLCA_VALLEN_2018	BLCA	smregions	8	4	3.02e-05	LoF	TRUE	FALSE	PF00028:1672:1755			0.0694875	0.919281	0
FAT1	ENST00000441802	CBIOP_WXS_BLCA_DFARBER_MSKCC_2014	BLCA	combination	6	6	0.0029979	LoF	TRUE	FALSE				0.171393	0.933116	0
FAT1	ENST00000441802	ICGC_WXS_BLCA_BLCA_CN_2019	BLCA	cbase	5	5	8.06e-05	LoF	TRUE	FALSE				0	0.866866	0
FAT1	ENST00000441802	PCAWG_WGS_BLADDER_TCC	BLCA	combination	4	3	0.000278743	LoF	TRUE	FALSE				0	0.933714	0
FAT1	ENST00000441802	TCGA_WXS_BLCA	BLCA	oncodrivefml,dndscv,cbase,mutpanning	52	44	2.11e-18	LoF	TRUE	FALSE				0.235771	0.880634	0
FAT4	ENST00000674496	CBIOP_WXS_BLCA_VALLEN_2018	BLCA	combination	4	4	0.0269688	Act	TRUE	FALSE				0.411355	0	0
FBLN2	ENST00000404922	CBIOP_WXS_BLCA_DFARBER_MSKCC_2014	BLCA	combination	2	2	0.00528033	LoF	TRUE	FALSE				0.750883	0.976925	0
FBXW7	ENST00000603548	HARTWIG_WGS_BLCA_2020	BLCA	mutpanning,hotmaps	16	12	8.85e-12	Act	TRUE	FALSE		505:505	505479465	0.832082	0.791297	0
FBXW7	ENST00000603548	TCGA_WXS_BLCA	BLCA	oncodrivefml,oncodriveclustl,dndscv,smregions,cbase,mutpanning,hotmaps	33	28	7.29e-37	LoF	TRUE	FALSE	PF00400:491:527	505:508	5.46466e+20	0.854119	0.966712	0.966712
FGFR1	ENST00000425967	ICGC_WXS_BLCA_BLCA_CN_2019	BLCA	combination	2	2	0.000805555	LoF	TRUE	FALSE				0.138973	0.925034	0
FGFR3	ENST00000340107	HARTWIG_WGS_BLCA_2020	BLCA	oncodriveclustl,dndscv,cbase,mutpanning,hotmaps	32	27	2.4e-27	Act	TRUE	TRUE		248:249	248249	0.905505	0	0
FGFR3	ENST00000340107	CBIOP_WXS_BLCA_UTUC_IGBMC_2021	BLCA	oncodriveclustl,dndscv,smregions,cbase,mutpanning	15	15	3.78e-34	Act	TRUE	TRUE	PF18123:372:401	249:249,375:375		0.990669	0	0
FGFR3	ENST00000340107	CBIOP_WXS_BLCA_BGI	BLCA	oncodriveclustl,dndscv,smregions,cbase,mutpanning	15	13	7.04e-17	Act	TRUE	TRUE	PF18123:372:401	372:375		0.975517	0	0
FGFR3	ENST00000340107	CBIOP_WXS_BLCA_DFARBER_MSKCC_2014	BLCA	oncodriveclustl	3	3	0.00610041	Act	TRUE	TRUE		249:249		0.938583	0	0
FGFR3	ENST00000340107	ICGC_WXS_BLCA_BLCA_CN_2019	BLCA	oncodriveclustl,dndscv,smregions,cbase,mutpanning	18	17	1.44e-10	Act	TRUE	TRUE	PF18123:372:401	372:375		0.956414	0	0
FGFR3	ENST00000340107	PCAWG_WGS_BLADDER_TCC	BLCA	dndscv,mutpanning	7	6	3.25e-15	Act	TRUE	TRUE		249:249		0.954121	0	0
FGFR3	ENST00000340107	TCGA_WXS_BLCA	BLCA	oncodrivefml,oncodriveclustl,dndscv,smregions,cbase,mutpanning,hotmaps	66	56	7.07e-44	Act	TRUE	TRUE	PF18123:372:401	248:249	249248	0.896941	0.470068	0
FLT4	ENST00000261937	ICGC_WXS_BLCA_BLCA_CN_2019	BLCA	cbase	5	5	0.000155475	LoF	TRUE	FALSE				0.669795	0.890027	0
GNA13	ENST00000439174	TCGA_WXS_BLCA	BLCA	mutpanning,hotmaps	11	11	8.16e-06	Act	FALSE	FALSE		200:200	200,58	0.743988	0	0
GPAA1	ENST00000355091	ICGC_WXS_BLCA_BLCA_CN_2019	BLCA	oncodriveclustl,mutpanning	5	5	6.47e-05	Act	FALSE	FALSE		299:299		0.896483	0	0
GRIN2A	ENST00000330684	TCGA_WXS_BLCA	BLCA	oncodriveclustl	20	18	0.107275	ambiguous	TRUE	FALSE				0.392452	0.355802	0
H3C2	ENST00000621411	HARTWIG_WGS_BLCA_2020	BLCA	combination	7	7	0.0188581	Act	TRUE	FALSE				0.934297	0	0
H3C2	ENST00000621411	TCGA_WXS_BLCA	BLCA	dndscv	13	13	0.00777913	Act	TRUE	FALSE				0.91367	0	0
HLA-A	ENST00000396634	ICGC_WXS_BLCA_BLCA_CN_2019	BLCA	oncodriveclustl,dndscv,smregions,mutpanning,hotmaps	19	19	9.03e-10	Act	TRUE	FALSE	PF07654:219:290	251:251	251	0.936856	0	0
HRAS	ENST00000451590	HARTWIG_WGS_BLCA_2020	BLCA	hotmaps	4	4	0.000244547	Act	TRUE	FALSE			12,61	0.904571	0	0
HRAS	ENST00000451590	CBIOP_WXS_BLCA_BGI	BLCA	oncodriveclustl,dndscv,cbase,mutpanning,hotmaps	13	12	5.46e-16	Act	TRUE	FALSE		61:61	61,13,12	0.999835	0	0
HRAS	ENST00000451590	ICGC_WXS_BLCA_BLCA_CN_2019	BLCA	oncodriveclustl,dndscv,cbase,mutpanning,hotmaps	16	16	1.69e-17	Act	TRUE	FALSE		61:61,12:13	61,12,13	0.988352	0	0
HRAS	ENST00000451590	TCGA_WXS_BLCA	BLCA	oncodriveclustl,dndscv,cbase,mutpanning,hotmaps	17	16	1.22e-19	Act	TRUE	FALSE		61:61,12:13	117,13,12,61	0.946437	0.945436	0
HSPG2	ENST00000374695	ICGC_WXS_BLCA_BLCA_CN_2019	BLCA	smregions,cbase	9	9	0.000330168	Act	FALSE	FALSE	PF07679:3212:3295	3256:3256		0.642359	0	0
IDH2	ENST00000330062	CBIOP_WXS_BLCA_DFARBER_MSKCC_2014	BLCA	combination	2	2	0.002265	LoF	TRUE	FALSE				0.878299	0.989438	0
KDM6A	ENST00000377967	HARTWIG_WGS_BLCA_2020	BLCA	oncodrivefml,dndscv,cbase,mutpanning	47	33	1.16e-29	LoF	TRUE	TRUE		553:555		0.588133	0.971741	0.971741
KDM6A	ENST00000377967	CBIOP_WXS_BLCA_VALLEN_2018	BLCA	dndscv,cbase,mutpanning	10	9	1.26e-17	LoF	TRUE	TRUE				0.92099	0.987918	0
KDM6A	ENST00000377967	CBIOP_WXS_BLCA_UTUC_IGBMC_2021	BLCA	oncodrivefml,dndscv,cbase,mutpanning	9	8	8.27e-12	LoF	TRUE	TRUE				0.92436	0.995209	0
KDM6A	ENST00000377967	CBIOP_WXS_BLCA_BGI	BLCA	oncodrivefml,dndscv,cbase,mutpanning	30	23	9.15e-26	LoF	TRUE	TRUE				0.451681	0.98987	0.98987
KDM6A	ENST00000377967	CBIOP_WXS_BLCA_DFARBER_MSKCC_2014	BLCA	cbase,mutpanning	14	10	2.05e-10	LoF	TRUE	TRUE		555:555		0.841876	0.988399	0
KDM6A	ENST00000377967	ICGC_WXS_BLCA_BLCA_CN_2019	BLCA	oncodrivefml,dndscv,cbase,mutpanning	26	23	1.17e-23	LoF	TRUE	TRUE	PF02373:1133:1241	1223:1229		0.644909	0.987084	0.987084
KDM6A	ENST00000377967	PCAWG_WGS_BLADDER_TCC	BLCA	oncodrivefml,dndscv,cbase,mutpanning	10	6	1.08e-24	LoF	TRUE	TRUE				0.561853	0.987319	0.987319
KDM6A	ENST00000377967	TCGA_WXS_BLCA	BLCA	oncodrivefml,oncodriveclustl,dndscv,cbase,mutpanning	114	82	4.65e-32	LoF	TRUE	TRUE		555:555		0.535259	0.966043	0.966043
KLF5	ENST00000377687	TCGA_WXS_BLCA	BLCA	smregions,hotmaps	22	20	1.32e-09	Act	FALSE	FALSE	PF00096:403:427		414	0.785269	0.770242	0
KMT2A	ENST00000534358	CBIOP_WXS_BLCA_VALLEN_2018	BLCA	cbase	7	6	9.17e-06	LoF	TRUE	FALSE				0.842839	0.891605	0
KMT2A	ENST00000534358	CBIOP_WXS_BLCA_DFARBER_MSKCC_2014	BLCA	smregions	5	4	0.000793729	LoF	TRUE	FALSE	PF13771:1903:1981			0.765116	0.961323	0.961323
KMT2A	ENST00000534358	PCAWG_WGS_BLADDER_TCC	BLCA	combination	4	2	0.0031527	LoF	TRUE	FALSE				0.537593	0.845859	0
KMT2A	ENST00000534358	TCGA_WXS_BLCA	BLCA	dndscv,cbase,mutpanning	58	41	1.68e-10	LoF	TRUE	FALSE				0.177082	0.845451	0.845451
KMT2C	ENST00000262189	HARTWIG_WGS_BLCA_2020	BLCA	combination	30	22	8.6e-05	LoF	TRUE	FALSE				0.13209	0.819799	0.819799
KMT2C	ENST00000262189	CBIOP_WXS_BLCA_UTUC_IGBMC_2021	BLCA	cbase,mutpanning	14	6	1.37e-08	LoF	TRUE	FALSE				0.83905	0.977754	0
KMT2C	ENST00000262189	CBIOP_WXS_BLCA_BGI	BLCA	cbase	6	5	0.000107039	LoF	TRUE	FALSE				0.989523	0.999079	0
KMT2C	ENST00000262189	ICGC_WXS_BLCA_BLCA_CN_2019	BLCA	cbase	8	8	0.000116794	LoF	TRUE	FALSE				0.100439	0.854543	0
KMT2C	ENST00000262189	PCAWG_WGS_BLADDER_TCC	BLCA	cbase	7	6	2.15e-05	LoF	TRUE	FALSE				0.580044	0.890535	0
KMT2C	ENST00000262189	TCGA_WXS_BLCA	BLCA	oncodrivefml,dndscv,cbase,mutpanning	96	72	5.43e-24	LoF	TRUE	FALSE				0.444498	0.842982	0.842982
KMT2D	ENST00000301067	HARTWIG_WGS_BLCA_2020	BLCA	oncodrivefml,dndscv,cbase,mutpanning	106	50	1.02e-29	LoF	TRUE	FALSE		3560:3562		0	0.933246	0.933246
KMT2D	ENST00000301067	CBIOP_WXS_BLCA_VALLEN_2018	BLCA	combination	7	7	1.16e-05	LoF	TRUE	FALSE				0.437022	0.910799	0
KMT2D	ENST00000301067	CBIOP_WXS_BLCA_UTUC_IGBMC_2021	BLCA	dndscv,cbase,mutpanning	16	8	8.16e-21	LoF	TRUE	FALSE				0.852513	0.988912	0
KMT2D	ENST00000301067	CBIOP_WXS_BLCA_DFARBER_MSKCC_2014	BLCA	smregions	20	16	6.87e-07	LoF	TRUE	FALSE	PF00628:1379:1428			0.357267	0.912614	0
KMT2D	ENST00000301067	PCAWG_WGS_BLADDER_TCC	BLCA	dndscv,cbase,mutpanning	13	7	1.77e-11	LoF	TRUE	FALSE				0.102743	0.963263	0
KMT2D	ENST00000301067	TCGA_WXS_BLCA	BLCA	oncodrivefml,dndscv,cbase,mutpanning	154	93	1.58e-36	LoF	TRUE	FALSE		1018:1023		0.388011	0.952542	0.952542
KRAS	ENST00000256078	HARTWIG_WGS_BLCA_2020	BLCA	mutpanning	6	6	4.41e-06	Act	TRUE	FALSE		12:13:00		0.929365	0	0
KRAS	ENST00000256078	CBIOP_WXS_BLCA_UTUC_IGBMC_2021	BLCA	combination	2	2	0.0108485	Act	TRUE	FALSE				0.990001	0	0
KRAS	ENST00000256078	CBIOP_WXS_BLCA_BGI	BLCA	oncodriveclustl,dndscv,mutpanning,hotmaps	8	6	3.07e-07	Act	TRUE	FALSE		60:61,12:12	61,12	0.984833	0	0
KRAS	ENST00000256078	ICGC_WXS_BLCA_BLCA_CN_2019	BLCA	combination	4	4	0.00014437	Act	TRUE	FALSE		12:12:00		0.955103	0	0
KRAS	ENST00000256078	TCGA_WXS_BLCA	BLCA	dndscv,mutpanning,hotmaps	16	16	1.15e-13	Act	TRUE	FALSE		12:13:00	59,13,12,61	0.943511	0	0
LRIG3	ENST00000320743	CBIOP_WXS_BLCA_DFARBER_MSKCC_2014	BLCA	combination	2	2	0.00968215	LoF	TRUE	FALSE				0	0.97211	0
LRP1B	ENST00000389484	CBIOP_WXS_BLCA_VALLEN_2018	BLCA	combination	5	4	0.00087064	LoF	TRUE	TRUE				0.145519	0.891586	0.891586
MDM2	ENST00000258149	HARTWIG_WGS_BLCA_2020	BLCA	combination	3	3	0.00736577	LoF	TRUE	FALSE				0	0.911268	0
MEN1	ENST00000337652	CBIOP_WXS_BLCA_DFARBER_MSKCC_2014	BLCA	combination	2	2	0.0699617	Act	TRUE	FALSE				0.849842	0	0
MYH9	ENST00000216181	PCAWG_WGS_BLADDER_TCC	BLCA	combination	2	2	0.00911218	LoF	TRUE	FALSE				0.315634	0.939572	0
NCOR1	ENST00000268712	ICGC_WXS_BLCA_BLCA_CN_2019	BLCA	cbase	8	6	0.000584185	LoF	TRUE	FALSE		05:05:00		0.547803	0.830365	0.830365
NF1	ENST00000358273	CBIOP_WXS_BLCA_VALLEN_2018	BLCA	cbase	7	5	3.29e-06	LoF	TRUE	FALSE				0.862601	0.955379	0
NF1	ENST00000358273	CBIOP_WXS_BLCA_UTUC_IGBMC_2021	BLCA	smregions,cbase	3	2	3.21e-05	LoF	TRUE	FALSE	PF00616:1329:1451			0.666689	0.97817	0
NF1	ENST00000358273	CBIOP_WXS_BLCA_BGI	BLCA	cbase	7	5	0.000380963	LoF	TRUE	FALSE				0.996167	0.999367	0.999367
NF1	ENST00000358273	CBIOP_WXS_BLCA_DFARBER_MSKCC_2014	BLCA	combination	7	7	0.00253363	LoF	TRUE	FALSE				0.821863	0.935042	0
NF1	ENST00000358273	ICGC_WXS_BLCA_BLCA_CN_2019	BLCA	combination	5	3	0.000132867	LoF	TRUE	FALSE				0	0.916241	0.916241
NF1	ENST00000358273	PCAWG_WGS_BLADDER_TCC	BLCA	combination	2	2	0.0311278	LoF	TRUE	FALSE				0.103723	0.892246	0
NFE2L2	ENST00000397062	HARTWIG_WGS_BLCA_2020	BLCA	combination	12	8	0.0394052	Act	TRUE	FALSE				0.872066	0	0
NFE2L2	ENST00000397062	CBIOP_WXS_BLCA_VALLEN_2018	BLCA	combination	3	3	6.53e-06	LoF	TRUE	FALSE				0.841051	0.991499	0
NFE2L2	ENST00000397062	TCGA_WXS_BLCA	BLCA	dndscv,mutpanning,hotmaps	27	26	1.88e-12	Act	TRUE	FALSE		1 day, 0:34:00		0.872102	0	0
NOTCH1	ENST00000651671	PCAWG_WGS_BLADDER_TCC	BLCA	combination	2	2	0.00733158	LoF	TRUE	TRUE				0.139339	0.946579	0
NOTCH2	ENST00000256646	ICGC_WXS_BLCA_BLCA_CN_2019	BLCA	oncodriveclustl	13	12	0.00441747	Act	TRUE	TRUE		19:21:00		0.824896	0	0
PBRM1	ENST00000409057	HARTWIG_WGS_BLCA_2020	BLCA	combination	11	5	0.110778	Act	TRUE	FALSE				0.344055	0	0.800925
PIK3CA	ENST00000263967	HARTWIG_WGS_BLCA_2020	BLCA	oncodriveclustl,dndscv,smregions,cbase,mutpanning,hotmaps	31	29	1.57e-26	Act	TRUE	FALSE	PF00613:521:703	539:545	542539545	0.930014	0	0
PIK3CA	ENST00000263967	CBIOP_WXS_BLCA_VALLEN_2018	BLCA	combination	4	4	3.92e-05	Act	TRUE	FALSE		545:545		0.928629	0	0
PIK3CA	ENST00000263967	CBIOP_WXS_BLCA_BGI	BLCA	oncodriveclustl,dndscv,smregions,cbase,mutpanning,hotmaps	23	21	4.6e-25	Act	TRUE	FALSE	PF00613:521:703	542:546	546545542	0.977083	0	0
PIK3CA	ENST00000263967	CBIOP_WXS_BLCA_DFARBER_MSKCC_2014	BLCA	oncodriveclustl,smregions,mutpanning,hotmaps	10	10	1.5e-15	Act	TRUE	FALSE	PF00613:521:703	542:545	542545	0.968473	0	0
PIK3CA	ENST00000263967	ICGC_WXS_BLCA_BLCA_CN_2019	BLCA	oncodriveclustl,dndscv,smregions,cbase,mutpanning,hotmaps	26	24	7.1e-19	Act	TRUE	FALSE	PF00613:521:703	542:546	545542546	0.965012	0	0
PIK3CA	ENST00000263967	TCGA_WXS_BLCA	BLCA	oncodrivefml,oncodriveclustl,dndscv,smregions,cbase,mutpanning,hotmaps	92	82	1.31e-48	Act	TRUE	FALSE	PF00613:521:703	537:546	1.04755e+23	0.906331	0	0
PIK3CB	ENST00000674063	TCGA_WXS_BLCA	BLCA	combination	14	10	0.00575437	LoF	TRUE	FALSE				0.334538	0.74752	0.74752
PREX2	ENST00000288368	PCAWG_WGS_BLADDER_TCC	BLCA	combination	4	3	8.02e-06	LoF	TRUE	FALSE				0.457258	0.968456	0
PSIP1	ENST00000380738	TCGA_WXS_BLCA	BLCA	dndscv,mutpanning	17	14	3.44e-08	LoF	TRUE	FALSE				0.286736	0.944846	0.944846
PTEN	ENST00000371953	TCGA_WXS_BLCA	BLCA	oncodrivefml,dndscv,cbase	15	13	2.96e-08	LoF	TRUE	FALSE				0.762983	0.964624	0.964624
PTPN13	ENST00000436978	CBIOP_WXS_BLCA_VALLEN_2018	BLCA	combination	4	3	0.000185214	LoF	TRUE	FALSE				0.628427	0.943675	0
RB1	ENST00000267163	HARTWIG_WGS_BLCA_2020	BLCA	oncodrivefml,dndscv,cbase,mutpanning	32	19	2.31e-29	LoF	TRUE	FALSE				0	0.985908	0.985908
RB1	ENST00000267163	CBIOP_WXS_BLCA_VALLEN_2018	BLCA	mutpanning	5	3	0.0133477	ambiguous	TRUE	FALSE				0	0	0.979087
RB1	ENST00000267163	CBIOP_WXS_BLCA_BGI	BLCA	dndscv,cbase,mutpanning	12	8	1.76e-07	LoF	TRUE	FALSE				0.86097	0.99217	0.99217
RB1	ENST00000267163	CBIOP_WXS_BLCA_DFARBER_MSKCC_2014	BLCA	dndscv,cbase,mutpanning	15	9	1.05e-08	LoF	TRUE	FALSE				0.678854	0.989557	0.989557
RB1	ENST00000267163	ICGC_WXS_BLCA_BLCA_CN_2019	BLCA	dndscv,cbase,mutpanning	13	9	9.36e-10	LoF	TRUE	FALSE				0.726713	0.986698	0.986698
RB1	ENST00000267163	PCAWG_WGS_BLADDER_TCC	BLCA	combination	5	4	0.00134664	LoF	TRUE	FALSE				0.669199	0.951447	0
RB1	ENST00000267163	TCGA_WXS_BLCA	BLCA	oncodrivefml,dndscv,cbase,mutpanning	83	55	6.66e-29	LoF	TRUE	FALSE		829:834		0.611776	0.987997	0.987997
RBM10	ENST00000329236	HARTWIG_WGS_BLCA_2020	BLCA	dndscv,cbase,mutpanning	18	12	2.15e-11	LoF	TRUE	FALSE				0.573137	0.960469	0.960469
RBM10	ENST00000329236	CBIOP_WXS_BLCA_DFARBER_MSKCC_2014	BLCA	combination	2	2	2.23e-05	LoF	TRUE	FALSE				0	0.986158	0
RBM10	ENST00000329236	TCGA_WXS_BLCA	BLCA	mutpanning	20	18	2.32e-05	LoF	TRUE	FALSE				0	0.87802	0
RHOA	ENST00000418115	HARTWIG_WGS_BLCA_2020	BLCA	dndscv	9	7	1.58e-06	Act	TRUE	FALSE				0.95316	0	0
RHOA	ENST00000418115	TCGA_WXS_BLCA	BLCA	dndscv,hotmaps	20	18	6.91e-15	Act	TRUE	FALSE			22,172,47,168,161,20	0.950156	0	0
RNF213	ENST00000582970	PCAWG_WGS_BLADDER_TCC	BLCA	combination	2	2	0.0165989	LoF	TRUE	FALSE				0	0.845536	0
RXRA	ENST00000481739	HARTWIG_WGS_BLCA_2020	BLCA	oncodriveclustl,dndscv,smregions,mutpanning	10	9	3.32e-15	Act	FALSE	FALSE	PF00104:265:442	427:429		0.897329	0	0
RXRA	ENST00000481739	ICGC_WXS_BLCA_BLCA_CN_2019	BLCA	oncodriveclustl,mutpanning	6	6	1.46e-06	Act	FALSE	FALSE		427:427		0.929962	0	0
RXRA	ENST00000481739	TCGA_WXS_BLCA	BLCA	oncodriveclustl,dndscv,mutpanning	26	25	1.12e-13	Act	FALSE	FALSE		427:427		0.832795	0.747511	0
SETD2	ENST00000409792	PCAWG_WGS_BLADDER_TCC	BLCA	combination	2	2	0.0475639	LoF	TRUE	FALSE				0.0590796	0.892192	0
SF3B1	ENST00000335508	TCGA_WXS_BLCA	BLCA	mutpanning	20	20	1.13e-06	Act	TRUE	FALSE		897:903		0.752449	0	0
SMARCA4	ENST00000429416	HARTWIG_WGS_BLCA_2020	BLCA	cbase	17	15	2.51e-05	LoF	TRUE	FALSE				0.589508	0.912792	0
SMARCA4	ENST00000429416	CBIOP_WXS_BLCA_BGI	BLCA	smregions	5	5	0.0102855	Act	TRUE	FALSE	PF07533:611:654			0.872046	0	0
SMC1A	ENST00000322213	CBIOP_WXS_BLCA_BGI	BLCA	combination	4	3	0.00354129	LoF	TRUE	FALSE				0.995436	0.999447	0.999447
SNX29	ENST00000566228	ICGC_WXS_BLCA_BLCA_CN_2019	BLCA	combination	5	5	0.000744756	LoF	TRUE	FALSE				0.793203	0.906336	0
STAG2	ENST00000371145	CBIOP_WXS_BLCA_UTUC_IGBMC_2021	BLCA	combination	6	4	0.000909921	LoF	TRUE	TRUE				0.825164	0.974396	0
STAG2	ENST00000371145	CBIOP_WXS_BLCA_BGI	BLCA	dndscv,cbase,mutpanning	12	8	8.99e-09	LoF	TRUE	TRUE				0.433238	0.984553	0.984553
STAG2	ENST00000371145	ICGC_WXS_BLCA_BLCA_CN_2019	BLCA	oncodrivefml,dndscv,cbase	9	8	3.77e-08	LoF	TRUE	TRUE				0.419102	0.974955	0.974955
STAG2	ENST00000371145	PCAWG_WGS_BLADDER_TCC	BLCA	combination	4	3	0.00307486	LoF	TRUE	TRUE				0	0.941567	0
STAG2	ENST00000371145	TCGA_WXS_BLCA	BLCA	oncodrivefml,dndscv,cbase,mutpanning	64	53	3.86e-30	LoF	TRUE	TRUE		593:593		0.0752487	0.932007	0.932007
TAF15	ENST00000605844	ICGC_WXS_BLCA_BLCA_CN_2019	BLCA	combination	2	2	0.00050784	LoF	TRUE	FALSE				0	0.954946	0
TP53	ENST00000269305	HARTWIG_WGS_BLCA_2020	BLCA	oncodrivefml,dndscv,smregions,cbase,mutpanning,hotmaps	142	101	3.93e-37	LoF	TRUE	TRUE	PF00870:100:288	278:292	1.61158e+119	0.978084	0.992384	0.992384
TP53	ENST00000269305	CBIOP_WXS_BLCA_VALLEN_2018	BLCA	oncodrivefml,dndscv,smregions,cbase,mutpanning,hotmaps	19	14	8.63e-31	LoF	TRUE	TRUE	PF00870:100:288		2.48285e+26	0.992691	0.997031	0.997031
TP53	ENST00000269305	CBIOP_WXS_BLCA_UTUC_IGBMC_2021	BLCA	smregions	5	5	0.00014784	Act	TRUE	TRUE	PF00870:100:288			0.977035	0	0
TP53	ENST00000269305	CBIOP_WXS_BLCA_BGI	BLCA	oncodrivefml,dndscv,smregions,cbase,mutpanning,hotmaps	26	22	8.42e-25	LoF	TRUE	TRUE	PF00870:100:288	280:285	1.25285e+17	0.999791	0.999941	0.999941
TP53	ENST00000269305	CBIOP_WXS_BLCA_DFARBER_MSKCC_2014	BLCA	oncodrivefml,dndscv,smregions,cbase,mutpanning,hotmaps	36	25	2.54e-29	LoF	TRUE	TRUE	PF00870:100:288		2.4128e+20	0.979677	0.992215	0.992215
TP53	ENST00000269305	ICGC_WXS_BLCA_BLCA_CN_2019	BLCA	oncodrivefml,dndscv,smregions,cbase,mutpanning,hotmaps	28	24	6.14e-24	LoF	TRUE	TRUE	PF00870:100:288	280:285	285281132	0.978768	0.995107	0.995107
TP53	ENST00000269305	PCAWG_WGS_BLADDER_TCC	BLCA	dndscv,smregions,cbase,mutpanning	10	10	4.94e-18	Act	TRUE	TRUE	PF00870:100:288			0.984804	0	0
TP53	ENST00000269305	TCGA_WXS_BLCA	BLCA	oncodrivefml,oncodriveclustl,dndscv,smregions,cbase,mutpanning,hotmaps	227	180	2.12e-48	LoF	TRUE	TRUE	PF00870:100:288	265:287,237:249	1.75218e+155	0.969052	0.987119	0.987119
TP63	ENST00000264731	CBIOP_WXS_BLCA_DFARBER_MSKCC_2014	BLCA	combination	4	4	0.00528033	LoF	TRUE	FALSE				0.945352	0.98242	0
TRIP11	ENST00000267622	CBIOP_WXS_BLCA_DFARBER_MSKCC_2014	BLCA	combination	6	4	0.00109614	LoF	TRUE	FALSE				0.880529	0.965783	0
TRRAP	ENST00000359863	ICGC_WXS_BLCA_BLCA_CN_2019	BLCA	combination	8	7	0.00248988	Act	TRUE	FALSE				0.597214	0	0.699535
TRRAP	ENST00000359863	TCGA_WXS_BLCA	BLCA	dndscv,cbase,mutpanning	37	32	1.58e-12	Act	TRUE	FALSE				0.767146	0	0
TSC1	ENST00000298552	HARTWIG_WGS_BLCA_2020	BLCA	oncodrivefml,dndscv,cbase,mutpanning	21	17	7.92e-18	LoF	TRUE	TRUE		185:186		0.294188	0.974187	0.974187
TSC1	ENST00000298552	CBIOP_WXS_BLCA_UTUC_IGBMC_2021	BLCA	combination	2	2	0.0167766	LoF	TRUE	TRUE				0	0.985579	0
TSC1	ENST00000298552	CBIOP_WXS_BLCA_BGI	BLCA	combination	5	3	0.000260632	LoF	TRUE	TRUE				0.990689	0.999515	0.999515
TSC1	ENST00000298552	TCGA_WXS_BLCA	BLCA	oncodrivefml,dndscv,cbase,mutpanning	36	26	1.28e-24	LoF	TRUE	TRUE				0.295859	0.960511	0.960511
TSC2	ENST00000219476	PCAWG_WGS_BLADDER_TCC	BLCA	combination	3	3	0.014085	LoF	TRUE	FALSE				0.400334	0.942894	0
ZFP36L1	ENST00000336440	TCGA_WXS_BLCA	BLCA	dndscv,cbase,mutpanning	29	26	1.37e-09	LoF	FALSE	FALSE				0.835119	0.973403	0
ZNF429	ENST00000358491	HARTWIG_WGS_BLCA_2020	BLCA	combination	2	2	0.00189254	LoF	TRUE	FALSE				0	0.923297	0
